# Supplementary material for: Multiomics data integration unveils core transcriptional regulatory networks governing cell-type identity
Source: NPJ Syst Biol Appl. 2020 Aug 24;6:26. doi: 10.1038/s41540-020-00148-4 (PMC7445234; doi:10.1038/s41540-020-00148-4)
Supplement: Supplementary file 4 — Supplementary Table 1 [file 41540_2020_148_MOESM4_ESM.xlsx]

## Sheet: Description
Sheet number	Sample name								No enrichment
1	AG04450								HepG2
2	GM12878								Hepatocyte From H9
3	GM23248								Neural Stem/Progenitor Cell From H1
4	GM23338 From GM23248								Trohoblast From H1
5	H1								Natural Killer Cell_male_37years
6	HeLaS3
7	IMR90
8	K562
9	MCF7
10	OCILY7
11	Panc1
12	PC3
13	Bipolar Neuron From GM23338
14	Cardiac Muscle From RUES2
15	Mesenchymal Stem Cell From H1
16	Mesoderm From H1
17	Myotube From Skeletal Muscle Myoblast
18	Neural Progenitor From H9
19	Alpha Beta T Cell CD4pos_male_21years
20	Alpha Beta T Cell CD8pos_male_21years
21	Astrocyte
22	B Cell_male_37years
23	Common Myeloid Progenitor CD34pos_female_33years
24	Endothelial Cell Of Umbilical Vein_male_newborn
25	Foreskin Keratinocyte_male_newborn
26	Foreskin Melanocyte_male_newborn
27	Keratinocyte_female_unk
28	Monocyte CD14pos_female_unk
29	T Cell_male_37years
30	CellLine_Large B Cell Lymphoma_KARPAS422
31	CellLine_Large B Cell Lymphoma_SUDHL5
32	CellLine_Multiple Myeloma_U266
33	CordBlood_CD14pos CD16neg Classical Monocyte_C005PS
34	CordBlood_CD34min CD41pos CD42pos Megakaryocyte_S004BT
35	CordBlood_CD8pos Alpha Beta T Cell_C0066P
36	CordBlood_Erythroblast_S002R5
37	CordBlood_Erythroblast_S002S3
38	VenousBlood_CD14pos CD16neg Classical Monocyte_C0010K
39	VenousBlood_CD14pos CD16neg Classical Monocyte_C0011I
40	VenousBlood_CD14pos CD16neg Classical Monocyte_C001UY
41	VenousBlood_CD4pos Alpha Beta T Cell_S008H1
42	VenousBlood_Inflammatory Macrophage_S001MJ
43	VenousBlood_Inflammatory Macrophage_S0022I
44	VenousBlood_Macrophage_C005VG
45	VenousBlood_Macrophage_S001S7
46	VenousBlood_Macrophage_S0022I
47	VenousBlood_Macrophage 6Days B glucan_N00031319896021
48	VenousBlood_Macrophage 6Days LPS_N00031319896021
49	VenousBlood_Macrophage 6Days Untreated_N00031319896021

## Sheet: 1
geneSet	description
GO:0031050	dsRNA processing
GO:0035196	production of miRNAs involved in gene silencing by miRNA
GO:0070918	production of small RNA involved in gene silencing by RNA
GO:0072132	mesenchyme morphogenesis
GO:0006810	transport
GO:0035239	tube morphogenesis
GO:0051234	establishment of localization
GO:0016441	posttranscriptional gene silencing
GO:0035194	posttranscriptional gene silencing by RNA
GO:0035195	gene silencing by miRNA
GO:0031047	gene silencing by RNA
GO:0001666	response to hypoxia
GO:0036293	response to decreased oxygen levels
GO:0007507	heart development
GO:0034660	ncRNA metabolic process
GO:0071456	cellular response to hypoxia
GO:0036294	cellular response to decreased oxygen levels
GO:0070482	response to oxygen levels
GO:0030278	regulation of ossification
GO:0007179	transforming growth factor beta receptor signaling pathway
GO:0040029	regulation of gene expression, epigenetic
GO:0010718	positive regulation of epithelial to mesenchymal transition
GO:0030325	adrenal gland development
GO:0000086	G2/M transition of mitotic cell cycle
GO:0001707	mesoderm formation
GO:0071453	cellular response to oxygen levels
GO:0048514	blood vessel morphogenesis
GO:0002682	regulation of immune system process
GO:0090092	regulation of transmembrane receptor protein serine/threonine kinase signaling pathway
GO:0048332	mesoderm morphogenesis
GO:0009628	response to abiotic stimulus
GO:0001525	angiogenesis
GO:0006954	inflammatory response
GO:0010464	regulation of mesenchymal cell proliferation
GO:0007178	transmembrane receptor protein serine/threonine kinase signaling pathway
GO:0006464	cellular protein modification process
GO:0036211	protein modification process
GO:0016458	gene silencing
GO:0061061	muscle structure development
GO:0060395	SMAD protein signal transduction
GO:0044839	cell cycle G2/M phase transition
GO:0017015	regulation of transforming growth factor beta receptor signaling pathway
GO:0043010	camera-type eye development
GO:0001837	epithelial to mesenchymal transition
GO:0002520	immune system development
GO:0045597	positive regulation of cell differentiation
GO:1903844	regulation of cellular response to transforming growth factor beta stimulus
GO:0071363	cellular response to growth factor stimulus
GO:0072359	circulatory system development
GO:0043412	macromolecule modification
GO:0006396	RNA processing
GO:0090287	regulation of cellular response to growth factor stimulus
GO:0030279	negative regulation of ossification
GO:1901522	positive regulation of transcription from RNA polymerase II promoter involved in cellular response to chemical stimulus
GO:0071560	cellular response to transforming growth factor beta stimulus
GO:0071702	organic substance transport
GO:0008285	negative regulation of cell proliferation
GO:0010463	mesenchymal cell proliferation
GO:0016202	regulation of striated muscle tissue development
GO:1901861	regulation of muscle tissue development
GO:0071559	response to transforming growth factor beta
GO:0070848	response to growth factor
GO:0001654	eye development
GO:0150063	visual system development
GO:0051130	positive regulation of cellular component organization
GO:0048634	regulation of muscle organ development
GO:0010717	regulation of epithelial to mesenchymal transition
GO:0001568	blood vessel development
GO:0048880	sensory system development
GO:2000147	positive regulation of cell motility
GO:0045765	regulation of angiogenesis
GO:0001657	ureteric bud development
GO:0072163	mesonephric epithelium development
GO:0072164	mesonephric tubule development
GO:0014706	striated muscle tissue development
GO:0022603	regulation of anatomical structure morphogenesis
GO:0040017	positive regulation of locomotion
GO:0051272	positive regulation of cellular component movement
GO:0035265	organ growth
GO:0001704	formation of primary germ layer
GO:0003197	endocardial cushion development
GO:0060038	cardiac muscle cell proliferation
GO:0060537	muscle tissue development
GO:0001503	ossification
GO:0001944	vasculature development
GO:0072358	cardiovascular system development
GO:0010608	posttranscriptional regulation of gene expression
GO:0001823	mesonephros development
GO:2000145	regulation of cell motility
GO:0030097	hemopoiesis
GO:0022402	cell cycle process
GO:0003007	heart morphogenesis
GO:0016579	protein deubiquitination
GO:0070646	protein modification by small protein removal
GO:0009880	embryonic pattern specification
GO:0006955	immune response
GO:0045766	positive regulation of angiogenesis
GO:0055017	cardiac muscle tissue growth
GO:0040012	regulation of locomotion
GO:0048706	embryonic skeletal system development
GO:0045664	regulation of neuron differentiation
GO:0007423	sensory organ development
GO:0051270	regulation of cellular component movement
GO:0060485	mesenchyme development
GO:0006793	phosphorus metabolic process
GO:0006796	phosphate-containing compound metabolic process
GO:0070647	protein modification by small protein conjugation or removal
GO:0030324	lung development
GO:1904018	positive regulation of vasculature development

## Sheet: 2
geneSet	description
GO:0006464	cellular protein modification process
GO:0036211	protein modification process
GO:0043412	macromolecule modification
GO:0043207	response to external biotic stimulus
GO:0051707	response to other organism
GO:0009607	response to biotic stimulus
GO:0002274	myeloid leukocyte activation
GO:0045321	leukocyte activation
GO:0002460	adaptive immune response based on somatic recombination of immune receptors built from immunoglobulin superfamily domains
GO:0001775	cell activation
GO:0043368	positive T cell selection
GO:0042493	response to drug
GO:0035710	CD4-positive, alpha-beta T cell activation
GO:0043367	CD4-positive, alpha-beta T cell differentiation
GO:0002252	immune effector process
GO:0097028	dendritic cell differentiation
GO:0018193	peptidyl-amino acid modification
GO:0046649	lymphocyte activation
GO:0002263	cell activation involved in immune response
GO:0002366	leukocyte activation involved in immune response
GO:0002250	adaptive immune response
GO:0045058	T cell selection
GO:0009605	response to external stimulus
GO:0030097	hemopoiesis
GO:0018205	peptidyl-lysine modification
GO:2000514	regulation of CD4-positive, alpha-beta T cell activation
GO:0043370	regulation of CD4-positive, alpha-beta T cell differentiation
GO:0019221	cytokine-mediated signaling pathway
GO:0046632	alpha-beta T cell differentiation
GO:0016358	dendrite development
GO:0046631	alpha-beta T cell activation
GO:0035690	cellular response to drug
GO:0006955	immune response
GO:1901137	carbohydrate derivative biosynthetic process
GO:0048534	hematopoietic or lymphoid organ development
GO:0002520	immune system development

## Sheet: 3
geneSet	description
GO:0045597	positive regulation of cell differentiation
GO:0006468	protein phosphorylation
GO:0006810	transport
GO:0071702	organic substance transport
GO:0051234	establishment of localization
GO:0006464	cellular protein modification process
GO:0036211	protein modification process
GO:0032940	secretion by cell
GO:0016310	phosphorylation
GO:0022607	cellular component assembly
GO:0043412	macromolecule modification
GO:0071495	cellular response to endogenous stimulus
GO:0030509	BMP signaling pathway
GO:1901522	positive regulation of transcription from RNA polymerase II promoter involved in cellular response to chemical stimulus
GO:0046903	secretion
GO:0044085	cellular component biogenesis
GO:0007178	transmembrane receptor protein serine/threonine kinase signaling pathway
GO:0090287	regulation of cellular response to growth factor stimulus
GO:0006793	phosphorus metabolic process
GO:0006796	phosphate-containing compound metabolic process
GO:0000165	MAPK cascade
GO:0023014	signal transduction by protein phosphorylation
GO:0001775	cell activation
GO:0007517	muscle organ development
GO:0051049	regulation of transport
GO:0035239	tube morphogenesis
GO:0071772	response to BMP
GO:0071773	cellular response to BMP stimulus
GO:0016202	regulation of striated muscle tissue development
GO:1901861	regulation of muscle tissue development
GO:0003158	endothelium development
GO:0071363	cellular response to growth factor stimulus
GO:0061061	muscle structure development
GO:0048634	regulation of muscle organ development
GO:0035019	somatic stem cell population maintenance
GO:0033143	regulation of intracellular steroid hormone receptor signaling pathway
GO:0060348	bone development
GO:0070848	response to growth factor
GO:0030278	regulation of ossification
GO:0072132	mesenchyme morphogenesis
GO:0007179	transforming growth factor beta receptor signaling pathway
GO:0048738	cardiac muscle tissue development
GO:0014706	striated muscle tissue development
GO:0009306	protein secretion
GO:0060537	muscle tissue development
GO:0070925	organelle assembly
GO:0010718	positive regulation of epithelial to mesenchymal transition
GO:0060317	cardiac epithelial to mesenchymal transition
GO:0031050	dsRNA processing
GO:0035196	production of miRNAs involved in gene silencing by miRNA
GO:0070918	production of small RNA involved in gene silencing by RNA
GO:0000086	G2/M transition of mitotic cell cycle
GO:0022603	regulation of anatomical structure morphogenesis
GO:0002790	peptide secretion
GO:0006955	immune response
GO:0045321	leukocyte activation
GO:0090092	regulation of transmembrane receptor protein serine/threonine kinase signaling pathway
GO:0050663	cytokine secretion
GO:0090100	positive regulation of transmembrane receptor protein serine/threonine kinase signaling pathway
GO:0030513	positive regulation of BMP signaling pathway
GO:0030097	hemopoiesis
GO:0048585	negative regulation of response to stimulus
GO:0050851	antigen receptor-mediated signaling pathway
GO:0030177	positive regulation of Wnt signaling pathway
GO:0060395	SMAD protein signal transduction
GO:0044839	cell cycle G2/M phase transition
GO:0017015	regulation of transforming growth factor beta receptor signaling pathway
GO:0045843	negative regulation of striated muscle tissue development
GO:0048635	negative regulation of muscle organ development
GO:1901862	negative regulation of muscle tissue development
GO:0048863	stem cell differentiation
GO:0001837	epithelial to mesenchymal transition
GO:0001816	cytokine production
GO:0030098	lymphocyte differentiation
GO:0007167	enzyme linked receptor protein signaling pathway
GO:0019827	stem cell population maintenance
GO:0098727	maintenance of cell number
GO:2000826	regulation of heart morphogenesis
GO:1903844	regulation of cellular response to transforming growth factor beta stimulus
GO:0001501	skeletal system development
GO:0048534	hematopoietic or lymphoid organ development
GO:0002520	immune system development
GO:0030518	intracellular steroid hormone receptor signaling pathway
GO:0009968	negative regulation of signal transduction
GO:0007507	heart development
GO:0035556	intracellular signal transduction
GO:0003203	endocardial cushion morphogenesis
GO:0016441	posttranscriptional gene silencing
GO:0035194	posttranscriptional gene silencing by RNA
GO:0035195	gene silencing by miRNA
GO:0051147	regulation of muscle cell differentiation
GO:0035051	cardiocyte differentiation
GO:0071560	cellular response to transforming growth factor beta stimulus
GO:0060284	regulation of cell development
GO:0033036	macromolecule localization
GO:0010648	negative regulation of cell communication
GO:0023057	negative regulation of signaling
GO:0030510	regulation of BMP signaling pathway
GO:0002429	immune response-activating cell surface receptor signaling pathway
GO:0031047	gene silencing by RNA
GO:0033144	negative regulation of intracellular steroid hormone receptor signaling pathway
GO:1901983	regulation of protein acetylation
GO:0046649	lymphocyte activation
GO:0001666	response to hypoxia
GO:1902532	negative regulation of intracellular signal transduction
GO:0071559	response to transforming growth factor beta
GO:0030217	T cell differentiation
GO:0036293	response to decreased oxygen levels
GO:0034622	cellular protein-containing complex assembly
GO:0010717	regulation of epithelial to mesenchymal transition
GO:0006508	proteolysis
GO:0033002	muscle cell proliferation
GO:0001657	ureteric bud development
GO:0072163	mesonephric epithelium development
GO:0072164	mesonephric tubule development
GO:0045596	negative regulation of cell differentiation
GO:0019221	cytokine-mediated signaling pathway
GO:0003197	endocardial cushion development
GO:0045446	endothelial cell differentiation
GO:0055024	regulation of cardiac muscle tissue development
GO:0060038	cardiac muscle cell proliferation
GO:0035265	organ growth
GO:0015031	protein transport
GO:0042110	T cell activation
GO:0001503	ossification
GO:0001823	mesonephros development
GO:0015833	peptide transport
GO:0042886	amide transport
GO:0016579	protein deubiquitination
GO:0070646	protein modification by small protein removal
GO:0042303	molting cycle
GO:0042633	hair cycle
GO:0009880	embryonic pattern specification
GO:0070482	response to oxygen levels
GO:0001817	regulation of cytokine production
GO:0034660	ncRNA metabolic process
GO:0002768	immune response-regulating cell surface receptor signaling pathway
GO:0045766	positive regulation of angiogenesis
GO:0071456	cellular response to hypoxia
GO:0055017	cardiac muscle tissue growth
GO:0002682	regulation of immune system process
GO:0048706	embryonic skeletal system development
GO:0002274	myeloid leukocyte activation
GO:1904018	positive regulation of vasculature development
GO:0036294	cellular response to decreased oxygen levels
GO:0009628	response to abiotic stimulus
GO:0045664	regulation of neuron differentiation
GO:0071705	nitrogen compound transport
GO:0040029	regulation of gene expression, epigenetic
GO:0032879	regulation of localization
GO:0050767	regulation of neurogenesis
GO:0055007	cardiac muscle cell differentiation
GO:0048701	embryonic cranial skeleton morphogenesis
GO:0001525	angiogenesis
GO:0045184	establishment of protein localization
GO:0048729	tissue morphogenesis
GO:0008284	positive regulation of cell proliferation
GO:1903530	regulation of secretion by cell
GO:0060419	heart growth
GO:0003170	heart valve development
GO:0051046	regulation of secretion
GO:0030111	regulation of Wnt signaling pathway

## Sheet: 4
geneSet	description
GO:0019827	stem cell population maintenance
GO:0098727	maintenance of cell number
GO:0035019	somatic stem cell population maintenance
GO:0007167	enzyme linked receptor protein signaling pathway
GO:0060795	cell fate commitment involved in formation of primary germ layer

## Sheet: 5
geneSet	description
GO:0035019	somatic stem cell population maintenance
GO:0019827	stem cell population maintenance
GO:0098727	maintenance of cell number
GO:0001706	endoderm formation
GO:0090287	regulation of cellular response to growth factor stimulus
GO:0007167	enzyme linked receptor protein signaling pathway
GO:0010647	positive regulation of cell communication
GO:0023056	positive regulation of signaling
GO:0043412	macromolecule modification
GO:0070848	response to growth factor
GO:0022607	cellular component assembly
GO:0043933	protein-containing complex subunit organization
GO:0007492	endoderm development
GO:0044085	cellular component biogenesis
GO:0022402	cell cycle process
GO:0048589	developmental growth
GO:0000086	G2/M transition of mitotic cell cycle
GO:0035987	endodermal cell differentiation
GO:0009967	positive regulation of signal transduction
GO:0007369	gastrulation
GO:0090100	positive regulation of transmembrane receptor protein serine/threonine kinase signaling pathway
GO:0030513	positive regulation of BMP signaling pathway
GO:0006464	cellular protein modification process
GO:0036211	protein modification process
GO:0043620	regulation of DNA-templated transcription in response to stress
GO:0044839	cell cycle G2/M phase transition
GO:0051234	establishment of localization
GO:0065003	protein-containing complex assembly

## Sheet: 6
geneSet	description
GO:0040029	regulation of gene expression, epigenetic
GO:0016458	gene silencing
GO:0016441	posttranscriptional gene silencing
GO:0035194	posttranscriptional gene silencing by RNA
GO:0035195	gene silencing by miRNA
GO:1901522	positive regulation of transcription from RNA polymerase II promoter involved in cellular response to chemical stimulus
GO:0001525	angiogenesis
GO:0031047	gene silencing by RNA
GO:0035239	tube morphogenesis
GO:0072359	circulatory system development
GO:0008285	negative regulation of cell proliferation
GO:0070482	response to oxygen levels
GO:0001568	blood vessel development
GO:0001944	vasculature development
GO:0072358	cardiovascular system development
GO:0048514	blood vessel morphogenesis
GO:0031050	dsRNA processing
GO:0035196	production of miRNAs involved in gene silencing by miRNA
GO:0070918	production of small RNA involved in gene silencing by RNA
GO:0000086	G2/M transition of mitotic cell cycle
GO:0071453	cellular response to oxygen levels
GO:0006464	cellular protein modification process
GO:0036211	protein modification process
GO:1903047	mitotic cell cycle process
GO:0090100	positive regulation of transmembrane receptor protein serine/threonine kinase signaling pathway
GO:0030513	positive regulation of BMP signaling pathway
GO:0051234	establishment of localization
GO:0030509	BMP signaling pathway
GO:0060395	SMAD protein signal transduction
GO:0044839	cell cycle G2/M phase transition
GO:0043412	macromolecule modification
GO:0007507	heart development
GO:0061614	pri-miRNA transcription by RNA polymerase II
GO:0040007	growth
GO:0060968	regulation of gene silencing

## Sheet: 7
geneSet	description
GO:0007179	transforming growth factor beta receptor signaling pathway
GO:0071495	cellular response to endogenous stimulus
GO:0009628	response to abiotic stimulus
GO:0002682	regulation of immune system process
GO:0006810	transport
GO:0032940	secretion by cell
GO:0051234	establishment of localization
GO:0016441	posttranscriptional gene silencing
GO:0035194	posttranscriptional gene silencing by RNA
GO:0035195	gene silencing by miRNA
GO:0031047	gene silencing by RNA
GO:0006954	inflammatory response
GO:0002573	myeloid leukocyte differentiation
GO:0046903	secretion
GO:0007178	transmembrane receptor protein serine/threonine kinase signaling pathway
GO:0045597	positive regulation of cell differentiation
GO:0006955	immune response
GO:0071560	cellular response to transforming growth factor beta stimulus
GO:0055024	regulation of cardiac muscle tissue development
GO:0000165	MAPK cascade
GO:0023014	signal transduction by protein phosphorylation
GO:0006468	protein phosphorylation
GO:0003158	endothelium development
GO:0071559	response to transforming growth factor beta
GO:0001816	cytokine production
GO:0051049	regulation of transport
GO:0034622	cellular protein-containing complex assembly
GO:0034660	ncRNA metabolic process
GO:0033002	muscle cell proliferation
GO:0030097	hemopoiesis
GO:0033143	regulation of intracellular steroid hormone receptor signaling pathway
GO:0035239	tube morphogenesis
GO:0071702	organic substance transport
GO:0006508	proteolysis
GO:0007507	heart development
GO:0070482	response to oxygen levels
GO:0006464	cellular protein modification process
GO:0036211	protein modification process
GO:0048738	cardiac muscle tissue development
GO:0016310	phosphorylation
GO:0048534	hematopoietic or lymphoid organ development
GO:0032368	regulation of lipid transport
GO:0031050	dsRNA processing
GO:0035196	production of miRNAs involved in gene silencing by miRNA
GO:0070918	production of small RNA involved in gene silencing by RNA
GO:0022607	cellular component assembly
GO:0040007	growth
GO:0002520	immune system development
GO:0008285	negative regulation of cell proliferation
GO:0001817	regulation of cytokine production
GO:0040029	regulation of gene expression, epigenetic
GO:0043412	macromolecule modification
GO:1905952	regulation of lipid localization
GO:0043409	negative regulation of MAPK cascade
GO:0090100	positive regulation of transmembrane receptor protein serine/threonine kinase signaling pathway
GO:0030513	positive regulation of BMP signaling pathway
GO:0090092	regulation of transmembrane receptor protein serine/threonine kinase signaling pathway
GO:0030099	myeloid cell differentiation
GO:0044085	cellular component biogenesis
GO:0019216	regulation of lipid metabolic process
GO:0048589	developmental growth
GO:1903706	regulation of hemopoiesis
GO:0007267	cell-cell signaling
GO:0050727	regulation of inflammatory response
GO:0050851	antigen receptor-mediated signaling pathway
GO:0031098	stress-activated protein kinase signaling cascade
GO:0051403	stress-activated MAPK cascade
GO:0060395	SMAD protein signal transduction
GO:0017015	regulation of transforming growth factor beta receptor signaling pathway
GO:0001525	angiogenesis
GO:0030509	BMP signaling pathway
GO:0016458	gene silencing
GO:0002761	regulation of myeloid leukocyte differentiation
GO:1903844	regulation of cellular response to transforming growth factor beta stimulus
GO:0006793	phosphorus metabolic process
GO:0006796	phosphate-containing compound metabolic process
GO:0048585	negative regulation of response to stimulus
GO:0010817	regulation of hormone levels
GO:0007167	enzyme linked receptor protein signaling pathway
GO:0006869	lipid transport
GO:1901522	positive regulation of transcription from RNA polymerase II promoter involved in cellular response to chemical stimulus
GO:0090287	regulation of cellular response to growth factor stimulus
GO:0030518	intracellular steroid hormone receptor signaling pathway
GO:0032879	regulation of localization
GO:0002521	leukocyte differentiation
GO:0065003	protein-containing complex assembly
GO:0071363	cellular response to growth factor stimulus
GO:0010876	lipid localization
GO:0030510	regulation of BMP signaling pathway
GO:0002429	immune response-activating cell surface receptor signaling pathway
GO:0033144	negative regulation of intracellular steroid hormone receptor signaling pathway
GO:0030316	osteoclast differentiation
GO:0051091	positive regulation of DNA-binding transcription factor activity
GO:0009968	negative regulation of signal transduction
GO:0001666	response to hypoxia
GO:0071772	response to BMP
GO:0071773	cellular response to BMP stimulus
GO:0016202	regulation of striated muscle tissue development
GO:1901861	regulation of muscle tissue development
GO:0045637	regulation of myeloid cell differentiation
GO:0033993	response to lipid
GO:0014070	response to organic cyclic compound
GO:0036293	response to decreased oxygen levels
GO:0048634	regulation of muscle organ development
GO:0033036	macromolecule localization
GO:0010648	negative regulation of cell communication
GO:0023057	negative regulation of signaling
GO:0060284	regulation of cell development
GO:0072359	circulatory system development
GO:0045446	endothelial cell differentiation
GO:0060038	cardiac muscle cell proliferation
GO:0045765	regulation of angiogenesis
GO:0035019	somatic stem cell population maintenance
GO:0070848	response to growth factor
GO:0009914	hormone transport
GO:0046879	hormone secretion
GO:0035265	organ growth
GO:0071407	cellular response to organic cyclic compound
GO:0019221	cytokine-mediated signaling pathway
GO:0016579	protein deubiquitination
GO:0070646	protein modification by small protein removal
GO:0042303	molting cycle
GO:0042633	hair cycle
GO:0009880	embryonic pattern specification
GO:1902105	regulation of leukocyte differentiation
GO:0043933	protein-containing complex subunit organization
GO:0001101	response to acid chemical
GO:0010608	posttranscriptional regulation of gene expression
GO:0023061	signal release

## Sheet: 8
geneSet	description
GO:0030099	myeloid cell differentiation
GO:1903706	regulation of hemopoiesis
GO:0045637	regulation of myeloid cell differentiation
GO:0051276	chromosome organization
GO:0048534	hematopoietic or lymphoid organ development
GO:0002520	immune system development
GO:0006325	chromatin organization
GO:0002682	regulation of immune system process
GO:0030097	hemopoiesis
GO:0006464	cellular protein modification process
GO:0036211	protein modification process
GO:0048638	regulation of developmental growth
GO:0043412	macromolecule modification
GO:0055024	regulation of cardiac muscle tissue development
GO:0002521	leukocyte differentiation
GO:0002573	myeloid leukocyte differentiation
GO:0006810	transport
GO:0040008	regulation of growth
GO:0051234	establishment of localization
GO:0016202	regulation of striated muscle tissue development
GO:1901861	regulation of muscle tissue development
GO:0048634	regulation of muscle organ development
GO:0033002	muscle cell proliferation
GO:0018193	peptidyl-amino acid modification
GO:0060043	regulation of cardiac muscle cell proliferation
GO:1902105	regulation of leukocyte differentiation
GO:0055021	regulation of cardiac muscle tissue growth
GO:0002761	regulation of myeloid leukocyte differentiation
GO:0022607	cellular component assembly
GO:0060420	regulation of heart growth
GO:0046903	secretion
GO:0045927	positive regulation of growth
GO:0060038	cardiac muscle cell proliferation
GO:0051128	regulation of cellular component organization
GO:0044085	cellular component biogenesis
GO:0001666	response to hypoxia
GO:0055017	cardiac muscle tissue growth
GO:0030219	megakaryocyte differentiation
GO:0036293	response to decreased oxygen levels
GO:0001816	cytokine production
GO:0002684	positive regulation of immune system process
GO:0010594	regulation of endothelial cell migration
GO:0046620	regulation of organ growth
GO:0032879	regulation of localization
GO:0070482	response to oxygen levels
GO:0033044	regulation of chromosome organization
GO:0008284	positive regulation of cell proliferation
GO:0060419	heart growth
GO:0046649	lymphocyte activation
GO:0010035	response to inorganic substance
GO:0048738	cardiac muscle tissue development
GO:0055025	positive regulation of cardiac muscle tissue development
GO:0030334	regulation of cell migration
GO:0014855	striated muscle cell proliferation
GO:0051130	positive regulation of cellular component organization
GO:0050878	regulation of body fluid levels
GO:2000145	regulation of cell motility
GO:0010632	regulation of epithelial cell migration
GO:0045639	positive regulation of myeloid cell differentiation
GO:0040007	growth
GO:0001817	regulation of cytokine production
GO:0043933	protein-containing complex subunit organization
GO:2001252	positive regulation of chromosome organization
GO:1903708	positive regulation of hemopoiesis
GO:1902036	regulation of hematopoietic stem cell differentiation
GO:0007589	body fluid secretion
GO:0045843	negative regulation of striated muscle tissue development
GO:0048635	negative regulation of muscle organ development
GO:1901862	negative regulation of muscle tissue development
GO:0048639	positive regulation of developmental growth
GO:0040012	regulation of locomotion
GO:0033043	regulation of organelle organization
GO:0032870	cellular response to hormone stimulus
GO:0007049	cell cycle
GO:0051270	regulation of cellular component movement
GO:0048589	developmental growth
GO:0043542	endothelial cell migration
GO:0006955	immune response
GO:0001525	angiogenesis
GO:0010595	positive regulation of endothelial cell migration
GO:0018108	peptidyl-tyrosine phosphorylation
GO:0018212	peptidyl-tyrosine modification
GO:0045931	positive regulation of mitotic cell cycle
GO:0048771	tissue remodeling
GO:0051704	multi-organism process
GO:0045321	leukocyte activation
GO:0040011	locomotion
GO:0000278	mitotic cell cycle
GO:0009628	response to abiotic stimulus
GO:0016570	histone modification
GO:0043535	regulation of blood vessel endothelial cell migration
GO:0048659	smooth muscle cell proliferation
GO:0048660	regulation of smooth muscle cell proliferation
GO:0048863	stem cell differentiation
GO:0006468	protein phosphorylation
GO:0030098	lymphocyte differentiation
GO:0016569	covalent chromatin modification
GO:0009605	response to external stimulus
GO:0071417	cellular response to organonitrogen compound
GO:0001775	cell activation
GO:0007517	muscle organ development
GO:0042113	B cell activation
GO:0071375	cellular response to peptide hormone stimulus
GO:1902107	positive regulation of leukocyte differentiation
GO:0051049	regulation of transport
GO:0010876	lipid localization
GO:0030316	osteoclast differentiation
GO:0065003	protein-containing complex assembly
GO:0010631	epithelial cell migration
GO:1902275	regulation of chromatin organization
GO:0071345	cellular response to cytokine stimulus
GO:1901699	cellular response to nitrogen compound
GO:0010634	positive regulation of epithelial cell migration
GO:1901532	regulation of hematopoietic progenitor cell differentiation
GO:0061515	myeloid cell development
GO:0031060	regulation of histone methylation
GO:0030335	positive regulation of cell migration
GO:0090132	epithelium migration

## Sheet: 9
geneSet	description
GO:0040029	regulation of gene expression, epigenetic
GO:0035239	tube morphogenesis
GO:0040007	growth
GO:0006954	inflammatory response
GO:0042592	homeostatic process
GO:0048589	developmental growth
GO:0051241	negative regulation of multicellular organismal process
GO:0002682	regulation of immune system process
GO:0016055	Wnt signaling pathway
GO:0198738	cell-cell signaling by wnt
GO:0060562	epithelial tube morphogenesis
GO:0002520	immune system development
GO:0051130	positive regulation of cellular component organization
GO:0072359	circulatory system development
GO:0043412	macromolecule modification
GO:1905114	cell surface receptor signaling pathway involved in cell-cell signaling
GO:0006952	defense response
GO:0034968	histone lysine methylation
GO:0016458	gene silencing
GO:0018022	peptidyl-lysine methylation
GO:0030099	myeloid cell differentiation
GO:0016441	posttranscriptional gene silencing
GO:0035194	posttranscriptional gene silencing by RNA
GO:0035195	gene silencing by miRNA
GO:0051093	negative regulation of developmental process
GO:0006955	immune response
GO:0031047	gene silencing by RNA
GO:0043414	macromolecule methylation
GO:0009605	response to external stimulus
GO:0043010	camera-type eye development
GO:0045814	negative regulation of gene expression, epigenetic
GO:0060038	cardiac muscle cell proliferation
GO:0048729	tissue morphogenesis
GO:0071345	cellular response to cytokine stimulus
GO:0032259	methylation
GO:0006464	cellular protein modification process
GO:0036211	protein modification process
GO:0016579	protein deubiquitination
GO:0070646	protein modification by small protein removal
GO:0002009	morphogenesis of an epithelium
GO:0060070	canonical Wnt signaling pathway
GO:0016571	histone methylation
GO:0050776	regulation of immune response
GO:0007507	heart development
GO:0048534	hematopoietic or lymphoid organ development
GO:0033002	muscle cell proliferation
GO:0006479	protein methylation
GO:0008213	protein alkylation
GO:0055017	cardiac muscle tissue growth
GO:0035265	organ growth
GO:0006508	proteolysis
GO:0071495	cellular response to endogenous stimulus
GO:0001654	eye development
GO:0150063	visual system development
GO:0051128	regulation of cellular component organization
GO:0070482	response to oxygen levels
GO:0040013	negative regulation of locomotion
GO:0051271	negative regulation of cellular component movement
GO:2000146	negative regulation of cell motility
GO:0045926	negative regulation of growth
GO:0034097	response to cytokine
GO:0048880	sensory system development
GO:0019725	cellular homeostasis
GO:1901565	organonitrogen compound catabolic process
GO:0060419	heart growth
GO:0045596	negative regulation of cell differentiation
GO:0048878	chemical homeostasis
GO:0007267	cell-cell signaling
GO:0022603	regulation of anatomical structure morphogenesis
GO:0032101	regulation of response to external stimulus
GO:0070647	protein modification by small protein conjugation or removal
GO:0014855	striated muscle cell proliferation
GO:0031050	dsRNA processing
GO:0035196	production of miRNAs involved in gene silencing by miRNA
GO:0070918	production of small RNA involved in gene silencing by RNA
GO:0071453	cellular response to oxygen levels
GO:0030097	hemopoiesis
GO:0051345	positive regulation of hydrolase activity
GO:0001525	angiogenesis
GO:0043085	positive regulation of catalytic activity
GO:0002573	myeloid leukocyte differentiation
GO:0055074	calcium ion homeostasis
GO:0072507	divalent inorganic cation homeostasis
GO:0051568	histone H3-K4 methylation
GO:0006259	DNA metabolic process
GO:0050727	regulation of inflammatory response
GO:0002757	immune response-activating signal transduction
GO:0007423	sensory organ development
GO:0048863	stem cell differentiation
GO:0050851	antigen receptor-mediated signaling pathway
GO:0007167	enzyme linked receptor protein signaling pathway
GO:0002253	activation of immune response
GO:0046677	response to antibiotic
GO:0006875	cellular metal ion homeostasis
GO:0042176	regulation of protein catabolic process
GO:0060043	regulation of cardiac muscle cell proliferation
GO:0009968	negative regulation of signal transduction
GO:0090287	regulation of cellular response to growth factor stimulus
GO:0002764	immune response-regulating signaling pathway
GO:0006352	DNA-templated transcription, initiation
GO:0048584	positive regulation of response to stimulus
GO:0006873	cellular ion homeostasis
GO:0030003	cellular cation homeostasis
GO:0001843	neural tube closure
GO:0060606	tube closure
GO:0050728	negative regulation of inflammatory response
GO:2000377	regulation of reactive oxygen species metabolic process
GO:0043502	regulation of muscle adaptation
GO:0045599	negative regulation of fat cell differentiation
GO:0060968	regulation of gene silencing
GO:0002088	lens development in camera-type eye
GO:1901522	positive regulation of transcription from RNA polymerase II promoter involved in cellular response to chemical stimulus
GO:0055021	regulation of cardiac muscle tissue growth
GO:0001838	embryonic epithelial tube formation
GO:0010648	negative regulation of cell communication
GO:0023057	negative regulation of signaling
GO:0072175	epithelial tube formation
GO:0008285	negative regulation of cell proliferation
GO:0031348	negative regulation of defense response
GO:0002429	immune response-activating cell surface receptor signaling pathway
GO:0072593	reactive oxygen species metabolic process
GO:0003300	cardiac muscle hypertrophy
GO:0014896	muscle hypertrophy
GO:0014897	striated muscle hypertrophy
GO:0090132	epithelium migration
GO:0071772	response to BMP
GO:0071773	cellular response to BMP stimulus
GO:0016202	regulation of striated muscle tissue development
GO:1901861	regulation of muscle tissue development
GO:0045598	regulation of fat cell differentiation
GO:0051247	positive regulation of protein metabolic process
GO:0018205	peptidyl-lysine modification
GO:0090130	tissue migration
GO:0048634	regulation of muscle organ development
GO:0044093	positive regulation of molecular function
GO:0055065	metal ion homeostasis
GO:0014020	primary neural tube formation
GO:0042594	response to starvation
GO:0060420	regulation of heart growth
GO:0001568	blood vessel development
GO:0019221	cytokine-mediated signaling pathway
GO:0009636	response to toxic substance
GO:0035148	tube formation
GO:0045765	regulation of angiogenesis
GO:0030334	regulation of cell migration
GO:0055082	cellular chemical homeostasis
GO:0016331	morphogenesis of embryonic epithelium
GO:0097305	response to alcohol
GO:0032102	negative regulation of response to external stimulus
GO:0055080	cation homeostasis
GO:0098771	inorganic ion homeostasis
GO:0060218	hematopoietic stem cell differentiation
GO:0045862	positive regulation of proteolysis
GO:0055024	regulation of cardiac muscle tissue development
GO:0001944	vasculature development
GO:0072358	cardiovascular system development
GO:0010608	posttranscriptional regulation of gene expression
GO:0043588	skin development
GO:2000145	regulation of cell motility
GO:0001841	neural tube formation
GO:0006325	chromatin organization
GO:0080134	regulation of response to stress
GO:0048585	negative regulation of response to stimulus
GO:0051336	regulation of hydrolase activity
GO:0048738	cardiac muscle tissue development
GO:0048514	blood vessel morphogenesis
GO:0040008	regulation of growth
GO:0090257	regulation of muscle system process
GO:0002768	immune response-regulating cell surface receptor signaling pathway
GO:0044728	DNA methylation or demethylation
GO:0050790	regulation of catalytic activity
GO:0040012	regulation of locomotion
GO:0033043	regulation of organelle organization
GO:0050778	positive regulation of immune response
GO:0009628	response to abiotic stimulus
GO:0051270	regulation of cellular component movement
GO:0031667	response to nutrient levels
GO:0030336	negative regulation of cell migration
GO:0030163	protein catabolic process
GO:0043500	muscle adaptation
GO:0006304	DNA modification
GO:1901342	regulation of vasculature development
GO:0010594	regulation of endothelial cell migration
GO:0046620	regulation of organ growth
GO:0061180	mammary gland epithelium development
GO:0042060	wound healing
GO:0006367	transcription initiation from RNA polymerase II promoter
GO:0031347	regulation of defense response
GO:0030111	regulation of Wnt signaling pathway
GO:0016570	histone modification
GO:0050801	ion homeostasis
GO:1905330	regulation of morphogenesis of an epithelium
GO:1905269	positive regulation of chromatin organization
GO:0035556	intracellular signal transduction
GO:0009991	response to extracellular stimulus
GO:0010638	positive regulation of organelle organization
GO:0051276	chromosome organization
GO:0042493	response to drug
GO:0001816	cytokine production
GO:0032270	positive regulation of cellular protein metabolic process
GO:0016569	covalent chromatin modification
GO:0050673	epithelial cell proliferation
GO:0007178	transmembrane receptor protein serine/threonine kinase signaling pathway
GO:0030855	epithelial cell differentiation
GO:0048608	reproductive structure development
GO:0061458	reproductive system development
GO:0051704	multi-organism process
GO:0010632	regulation of epithelial cell migration
GO:0018193	peptidyl-amino acid modification
GO:0071363	cellular response to growth factor stimulus
GO:2000027	regulation of animal organ morphogenesis
GO:0051052	regulation of DNA metabolic process
GO:0065009	regulation of molecular function
GO:0048871	multicellular organismal homeostasis
GO:0021700	developmental maturation
GO:0090092	regulation of transmembrane receptor protein serine/threonine kinase signaling pathway
GO:0031669	cellular response to nutrient levels
GO:0060828	regulation of canonical Wnt signaling pathway
GO:2001252	positive regulation of chromosome organization

[truncated: 40 more sheets: 10, 11, 12, 13, 14, 15, 16, 17, 18, 19, 20, 21, 22, 23, 24, 25, 26, 27, 28, 29 …]
