# Supplementary material for: Multiomics data integration unveils core transcriptional regulatory networks governing cell-type identity
Source: NPJ Syst Biol Appl. 2020 Aug 24;6:26. doi: 10.1038/s41540-020-00148-4 (PMC7445234; doi:10.1038/s41540-020-00148-4)
Supplement: Supplementary file 5 — Supplementary Table 2 [file 41540_2020_148_MOESM5_ESM.xlsx]

## Sheet: Sheet1
Complex	Evidence
PBX1,NANOG	Reactome:R-HSA-480463
PBX1,POU5F1,SOX2,NANOG	Reactome:R-HSA-480463
TCF12,TCF4	Pubmed:25609649
SOX2,POU5F1	Pubmed:15988017
PRDM14,POU5F1	Pubmed:25609649
POU5F1,SOX2,NANOG	Reactome:R-HSA-480572
PBX1,SOX2,POU5F1	Reactome:R-HSA-480463
TCF7L2,TCF7L1	Reactome:R-HSA-8951429
PBX1,SOX2,NANOG	Reactome:R-HSA-480463
SOX2,NANOG	Reactome:R-HSA-480572
PBX1,POU5F1	Reactome:R-HSA-480463
POU5F1,PRDM14,SOX2,NANOG	Reactome:R-HSA-1112611
