# Supplementary material for: Multiomics data integration unveils core transcriptional regulatory networks governing cell-type identity
Source: NPJ Syst Biol Appl. 2020 Aug 24;6:26. doi: 10.1038/s41540-020-00148-4 (PMC7445234; doi:10.1038/s41540-020-00148-4)
Supplement: Supplementary file 6 — Supplementary Table 3 [file 41540_2020_148_MOESM6_ESM.xlsx]

## Sheet: Sheet1
Accession numbers of utilized datasets
RNA-seq (ArchS4) polyA	RNA-seq (ArchS4) totalRNA	RNA-seq (Query data) from ENCODE	Dnase-seq (Query data) from ENCODE	H3K4me3 ChIP-seq (Query data) from ENCODE	H3K27ac ChIP_seq (Query data) from ENCODE	RNA-seq (Query data) from Blueprint	Dnase-seq (Query data) from Blueprint	H3K4me3 ChIP-seq (Query data) from Blueprint	H3K27ac ChIP_seq (Query data) from Blueprint
GSM1986837	GSM2862287	ENCFF353IAX	ENCFF472BQB	ENCFF982HNO	ENCFF932ORM	S00XXH11	ERX1139728	ERX941001	ERX941002
GSM1401680	GSM2109336	ENCFF350BOF	ENCFF740DRA	ENCFF944HNJ	ENCFF350MLL	KARPAS-422_r01	ERX337094	ERX297425	ERX297426
GSM2448602	GSM1819853	ENCFF906LSJ	ENCFF828AUX	ENCFF920KUR	ENCFF835NLI	SU-DHL-5_r01	ERX337095	ERX297427	ERX297428
GSM2778992	GSM2108615	ENCFF092TYT	ENCFF641DJR	ENCFF303MMG	ENCFF198GHY	U-266_r01	ERX297502	ERX297406	ERX297418
GSM1401659	GSM2285780	ENCFF631OVI	ENCFF691BCN	ENCFF039KOT	ENCFF205AQR	C005PS12	ERX286202	ERX207017	ERX547986
GSM1695877	GSM1706468	ENCFF093NEQ	ENCFF655STT	ENCFF483GVK	ENCFF067WBB	S004BT12	ERX947563	ERX300685	ERX406971
GSM1510129	GSM1560724	ENCFF667AIY	ENCFF095GJF	ENCFF552SCW	ENCFF418FUR	C0066P12	ERX940626	ERX240832	ERX547957
GSM2520378	GSM2511622	ENCFF796REI	ENCFF084YHQ	ENCFF459XMU	ENCFF221KNM	S002R512	ERX1488586	ERX300721	ERX406952
GSM2469538	GSM2791027	ENCFF773JNC	ENCFF364OBR	ENCFF060UDB	ENCFF732SKL	S00XYF11	ERX1139734	ERX941013	ERX941015
GSM2756553	GSM2343157	ENCFF353SBP	ENCFF015DYP	ENCFF082HQB	ENCFF314USN	C0010KB1	ERX197156	ERX197167	ERX197174
GSM1816587	GSM2098634	ENCFF277UPK	ENCFF850VSC	ENCFF430KYS	ENCFF830CHC	C0011IB1	ERX197155	ERX197165	ERX197160
GSM2393185	GSM2519570	ENCFF172GIN	ENCFF551HXJ	ENCFF454CBH	ENCFF707TKG	C001UYB4	ERX197158	ERX197168	ERX547988
GSM2714254	GSM2453417	ENCFF009GDJ	ENCFF191BWV	ENCFF541FES	ENCFF812KDG	S00B2J11	ERX1139726	ERX1104286	ERX712684
GSM2514789	GSM2343604	ENCFF212NBG	ENCFF468ZWK	ENCFF798MXH	ENCFF238HUA	S001MJ12	ERX286200	ERX300707	ERX300663
GSM2367499	GSM2616806	ENCFF890DEQ	ENCFF707PER	ENCFF260OAZ	ENCFF476XNT	S0022I14	ERX616978	ERX300720	ERX300680
GSM2112745	GSM2343658	ENCFF250GRX	ENCFF216NPA	ENCFF770BRF	ENCFF819VEW	C005VG11	ERX286205	ERX240842	ERX555680
GSM1901490	GSM2424457	ENCFF249CKU	ENCFF109PCW	ENCFF695RAP	ENCFF560HBP	S001S712	ERX616976	ERX300725	ERX337032
GSM2476284	GSM2794407	ENCFF761ACO	ENCFF650DGF	ENCFF449WGJ	ENCFF120OME	S0022I12	ERX616977	ERX300718	ERX300726
GSM1872058	GSM1334454	ENCFF873UHA	ENCFF727XWF	ENCFF062TWV	ENCFF257BHN	S00C0J11	ERX548365	ERX547231	ERX547233
GSM1872958	GSM2123901	ENCFF138JDF	ENCFF297SGF	ENCFF180ALY	ENCFF564KHO	S00BYT11	ERX548364	ERX547228	ERX547230
GSM2090436	GSM2454199	ENCFF072XSA	ENCFF720WYN	ENCFF762QDS	ENCFF484SBP
GSM1294968	GSM2154184	ENCFF290OQE	ENCFF630KRT	ENCFF208TBL	ENCFF587WVU
GSM2434046	GSM1906850	ENCFF466QUZ	ENCFF796DNT	ENCFF749XSU	ENCFF825ISC
GSM1901019	GSM2209018	ENCFF320IDT	ENCFF758ERD	ENCFF858TVQ	ENCFF461LHY
GSM1586021	GSM1571089	ENCFF663ARH	ENCFF921BRN	ENCFF416RWO	ENCFF449QCR
GSM2462052	GSM2141321	ENCFF183XSM	ENCFF948IIT	ENCFF539UGG	ENCFF168BRM
GSM2112748	GSM1306656	ENCFF342LYI	ENCFF048EEF	ENCFF020JLV	ENCFF660GJX
GSM1401703	GSM2309490	ENCFF794NBU	ENCFF734JGU	ENCFF982OGD	ENCFF032EQY
GSM2204388	GSM2685865	ENCFF372OMD	ENCFF636UPT	ENCFF460MLM	ENCFF919TNX
GSM2469573	GSM1470396	ENCFF561IAZ	ENCFF257DYX	ENCFF947RBL	ENCFF995KDK
GSM2514534	GSM2644292	ENCFF770XDU	ENCFF111GZD	ENCFF408MTH	ENCFF163ONB
GSM2545267	GSM2696534	ENCFF690QPA	ENCFF422BBT	ENCFF651GXK	ENCFF766KYV
GSM2520419	GSM2671234	ENCFF238WEU	ENCFF867ZDN	ENCFF512PHN	ENCFF903HGG
GSM2061344	GSM2084397	ENCFF051VYX	ENCFF190CVR	ENCFF345FXJ	ENCFF712QQV
GSM1440304	GSM1643969	ENCFF724NAG	ENCFF043LNX
GSM1401776	GSM2511585	ENCFF065UCN
GSM2794848	GSM2026949	ENCFF299BIL
GSM3031456	GSM2042068	ENCFF036GDL
GSM1648610	GSM2228779	ENCFF158VJT
GSM2090446	GSM2232918
GSM2545228	GSM2471295
GSM1726465	GSM2298994
GSM2520289	GSM2400221
GSM2563045	GSM1193925
GSM2431687	GSM2477206
GSM2871741	GSM2889081
GSM2047247	GSM1333384
GSM2514786	GSM2844121
GSM1663082	GSM1965518
GSM2069835	GSM2633905
GSM2295892	GSM2608037
GSM2668089	GSM2664062
GSM1510138	GSM2889012
GSM2759500	GSM1950237
GSM2719222	GSM1965648
GSM2267338	GSM3104158
GSM1986852	GSM2098734
GSM1703044	GSM1350197
GSM2735997	GSM2024866
GSM2520361	GSM2443100
GSM1901525	GSM1939624
GSM979647	GSM2212744
GSM742947	GSM2141244
GSM1382450	GSM1087851
GSM1553196	GSM2392596
GSM1861946	GSM1538093
GSM1401704	GSM2344232
GSM2650117	GSM1808034
GSM2648119	GSM2595230
GSM1401688	GSM2742760
GSM2232189	GSM1908538
GSM1980592	GSM1965610
GSM1519567	GSM2309408
GSM2536413	GSM1468495
GSM1338810	GSM2306256
GSM2693425	GSM2940526
GSM2282087	GSM2864663
GSM2806576	GSM1560807
GSM1897281	GSM2100594
GSM2255731	GSM1861906
GSM2042150	GSM2262401
GSM2596491	GSM3106175
GSM1906568	GSM2458800
GSM1906579	GSM1599916
GSM2816768	GSM2839735
GSM2458765	GSM2138706
GSM1897330	GSM2151689
GSM1704025	GSM1571101
GSM1115087	GSM1647016
GSM1872931	GSM2501541
GSM1872062	GSM2027306
GSM2194107	GSM2343747
GSM979658	GSM2186957
GSM1897318	GSM1848201
GSM2916069	GSM2406934
GSM2695300	GSM1482937
GSM1901520	GSM1709558
GSM2112776	GSM2175048
GSM2331207	GSM2670885
GSM2330639	GSM1216823
GSM2431685	GSM1646729
GSM1704020	GSM2791309
GSM2808460	GSM2595257
GSM2477627	GSM2285769
GSM2330653	GSM2310991
GSM2837355	GSM2153504
GSM2344967	GSM1396748
GSM2862135	GSM1533419
GSM2295994	GSM1828770
GSM2398411	GSM2051129
GSM1695880	GSM2060180
GSM2069830	GSM2443356
GSM1897327	GSM1726457
GSM2887652	GSM2072469
GSM1897340	GSM2098543
GSM1503678	GSM1409352
GSM2102456	GSM2537126
GSM2406677	GSM3099843
GSM1294152	GSM2420666
GSM1897326	GSM1965581
GSM2773440	GSM1241160
GSM2125096	GSM2653843
GSM2112753	GSM2154421
GSM2326817	GSM2464762
GSM3016988	GSM1289415
GSM986134	GSM2443386
GSM2067918	GSM2416840
GSM937170	GSM2453562
GSM2544738	GSM1580778
GSM1872070	GSM2344419
GSM2469549	GSM1561267
GSM1536836	GSM2927878
GSM1897335	GSM2192649
GSM3162630	GSM2309516
GSM1980052	GSM2791299
GSM1922705	GSM1215104
GSM2759491	GSM2875108
GSM1401774	GSM1632599
GSM2728769	GSM1540465
GSM1401809	GSM2641043
GSM2309448	GSM977031
GSM2288690	GSM2131172
GSM1901513	GSM1261111
GSM2069843	GSM2154186
GSM2474920	GSM1819231
GSM1704031	GSM1916011
GSM2714256	GSM2175088
GSM2759497	GSM2515702
GSM2609167	GSM1520906
GSM2752556	GSM1616944
GSM2267343	GSM2107737
GSM2815742	GSM2590769
GSM1081540	GSM2411147
GSM1113303	GSM3120997
GSM2125090	GSM2375020
GSM2112768	GSM2154693
GSM2112760	GSM2486646
GSM1401675	GSM2112563
GSM1380873	GSM1965554
GSM1703047	GSM1646723
GSM2330635	GSM2931165
GSM2469583	GSM2858923
GSM2650123	GSM2228996
GSM2090438	GSM2602096
GSM1817678	GSM2359156
GSM742940	GSM2474160
GSM2270472	GSM2419218
GSM1387574	GSM1896242
GSM1897324	GSM1811424
GSM2288693	GSM1853593
GSM1872937	GSM2300443
GSM2431663	GSM1543670
GSM2324267	GSM2643804
GSM2520309	GSM2071404
GSM2643631	GSM2911344
GSM2782499	GSM2695318
GSM2330647	GSM1273493
GSM2367485	GSM1965400
GSM2431689	GSM1571111
GSM1151056	GSM2395249
GSM2151892	GSM1965688
GSM2730048	GSM2141367
GSM2756550	GSM1698477
GSM2902344	GSM1538102
GSM3179793	GSM2644641
GSM1380875	GSM1122324
GSM2712774	GSM1655582
GSM1244820	GSM1067861
GSM1695907	GSM2595216
GSM2714255	GSM2730425
GSM1401651	GSM1666284
GSM2441392	GSM2595242
GSM2782500	GSM1646963
GSM1519571	GSM1965461
GSM1855854	GSM2392629
GSM1897299	GSM2135464
GSM1401725	GSM2138893
GSM996201	GSM2133918
GSM1537129	GSM1876246
GSM2705279	GSM1241167
GSM1836002	GSM1115997
GSM1483943	GSM1900353
GSM1338815	GSM1216768
GSM1574295	GSM1649203
GSM2563042	GSM2637984
GSM1925964	GSM1575572
GSM1163977	GSM2895247
GSM1816176	GSM2544701
GSM2758946	GSM2635259
GSM2407546	GSM1967867
GSM1401768	GSM2127802
GSM2112721	GSM1915574
GSM2695271	GSM2806801
GSM1557576	GSM2747457
GSM1401743	GSM2883049
GSM1557582	GSM1828767
GSM2256126	GSM1624972
GSM1612427	GSM2084375
GSM2887524	GSM2422735
GSM2131628	GSM1712272
GSM2803034	GSM1250452
GSM2218827	GSM2390701
GSM1872971	GSM1528134
GSM2069833	GSM1529691
GSM2434022	GSM2154418
GSM1483945	GSM2637995
GSM2024771	GSM2417931
GSM2862139	GSM1939604
GSM1956125	GSM2696518
GSM1401657	GSM2638036
GSM1105746	GSM2445392
GSM1669167	GSM1631273
GSM1401765	GSM2406938
GSM2330642	GSM2400224
GSM1401783	GSM1376811
GSM2341654	GSM1297648
GSM2695257	GSM1539019
GSM2126069	GSM2631746
GSM1897333	GSM2084420
GSM2441389	GSM1873015
GSM2796762	GSM1917088
GSM1901500	GSM2632558
GSM1415615	GSM2071227
GSM2358602	GSM3161746
GSM2069848	GSM1566742
GSM2218832	GSM2779680
GSM2441385	GSM1202567
GSM1986850	GSM2469395
GSM3016990	GSM1832736
GSM1551898	GSM3025099
GSM2695261	GSM2490559
GSM1401748	GSM2823386
GSM2282086	GSM1126643
GSM1338808	GSM2072474
GSM1642994	GSM2492290
GSM2098156	GSM1197331
GSM1897306	GSM2696511
GSM2024762	GSM1646958
GSM2358601	GSM2228465
GSM2943814	GSM1890696
GSM1897277	GSM2132129
GSM1901471	GSM2893714
GSM1113311	GSM2036324
GSM2289494	GSM1246703
GSM2295986	GSM1019736
GSM1707675	GSM1646703
GSM2330623	GSM1826780
GSM1401747	GSM1647024
GSM2406675	GSM2247320
GSM1338797	GSM2358068
GSM869033	GSM1382047
GSM2203764	GSM2653797
GSM1380879	GSM2476399
GSM2287091	GSM1833447
GSM742942	GSM1621379
GSM979659	GSM2481529
GSM2361538	GSM2225659
GSM2295990	GSM2702250
GSM2794845	GSM2701547
GSM1704037	GSM2786641
GSM2545266	GSM1505569
GSM1085707	GSM2889079
GSM2433981	GSM2154530
GSM2126065	GSM2423227
GSM2544742	GSM1687384
GSM2061348	GSM2803868
GSM2631747	GSM2026927
GSM1131155	GSM2171223
GSM2510242	GSM2741454
GSM2396860	GSM2650363
GSM1897355	GSM1965421
GSM996199	GSM2153778
GSM2090433	GSM2072604
GSM2545232	GSM1632422
GSM2458758	GSM2511606
GSM1897280	GSM2359152
GSM1897297	GSM1297638
GSM2248243	GSM1657080
GSM1925965	GSM2649071
GSM1401666	GSM1531413
GSM1897302	GSM3021857
GSM2331211	GSM1919513
GSM2434029	GSM2471270
GSM1897276	GSM2492500
GSM1342486	GSM2430223
GSM2837356	GSM2644307
GSM1620416	GSM1937826
GSM2069844	GSM1861977
GSM1940166	GSM2806621
GSM986137	GSM2786626
GSM1901480	GSM2422575
GSM1401763	GSM2730950
GSM1401736	GSM2610525
GSM2434027	GSM2330100
GSM1897336	GSM2400227
GSM1648606	GSM1897367
GSM1897300	GSM2861426
GSM1901470	GSM1173128
GSM1380870	GSM2157838
GSM2105039	GSM1724088
GSM3184672	GSM2472225
GSM2288685	GSM1010964
GSM2367497	GSM1965521
GSM1401692	GSM1632594
GSM1700946	GSM2902784
GSM2330636	GSM1246820
GSM1897348	GSM1825451
GSM2734296	GSM1919395
GSM2295989	GSM2740951
GSM1113299	GSM2127799
GSM1897282	GSM1826457
GSM2458755	GSM2343130
GSM2287093	GSM2343155
GSM2545245	GSM1551969
GSM1380871	GSM1884736
GSM1897305	GSM2310380
GSM2295991	GSM2871846
GSM2787820	GSM2393545
GSM1897304	GSM2671256
GSM1925967	GSM2154490
GSM1897294	GSM1646730
GSM1695873	GSM2343577
GSM2596476	GSM2723937
GSM1897332	GSM1216794
GSM1401738	GSM2285753
GSM1897350	GSM2440292
GSM2330661	GSM1658686
GSM1897292	GSM2652138
GSM2650119	GSM1888651
GSM2203767	GSM1071283
GSM2270287	GSM2730960
GSM1294148	GSM1288877
GSM1670882	GSM2570520
GSM3184674	GSM2359807
GSM1901035	GSM1229371
GSM1401760	GSM1647071
GSM2719220	GSM2252997
GSM1936633	GSM2759915
GSM1897334	GSM2373106
GSM2469548	GSM2747363
GSM979633	GSM1864250
GSM2287057	GSM1874952
GSM1897325	GSM1370584
GSM1816173	GSM978498
GSM1901478	GSM1503438
GSM1700949	GSM1529689
GSM2640581	GSM1047591
GSM1897354	GSM1632601
GSM2396858	GSM1693051
GSM1401708	GSM2153513
GSM1960355	GSM2791588
GSM1695893	GSM2476788
GSM1897313	GSM2405875
GSM1553198	GSM1649213
GSM2469541	GSM2889025
GSM2308771	GSM2276647
GSM1897309	GSM2285786
GSM2650116	GSM2437921
GSM2319595	GSM2157788
GSM1897347	GSM1517660
GSM1401782	GSM2251931
GSM1113309	GSM1580775
GSM2122815	GSM3014945
GSM2069849	GSM2463222
GSM2871746	GSM2511620
GSM1901473	GSM1678858
GSM2269392	GSM1446215
GSM1897308	GSM3036702
GSM2434001	GSM2393867
GSM2289121	GSM2044762
GSM1670877	GSM2360282
GSM1901481	GSM2653826
GSM1901517	GSM1297633
GSM2319590	GSM2052591
GSM1872059	GSM1709929
GSM979657	GSM1314598
GSM2330622	GSM2747281
GSM2112766	GSM2388508
GSM2255734	GSM1560578
GSM1925961	GSM2112495
GSM2358595	GSM2948451
GSM1897279	GSM2595267
GSM2794861	GSM1297660
GSM1897295	GSM2212637
GSM1897307	GSM2860289
GSM2112731	GSM2257560
GSM1113300	GSM2159810
GSM2596486	GSM1406319
GSM1901474	GSM2515731
GSM2837080	GSM1505579
GSM1670883	GSM2394700
GSM2282082	GSM2155553
GSM1897310	GSM1261112
GSM1897345	GSM1120312
GSM1401733	GSM2788350
GSM2650121	GSM2590522
GSM2650110	GSM2154180
GSM2779005	GSM2791560
GSM1857485	GSM1216832
GSM1901509	GSM1662540
GSM742949	GSM2806902
GSM1897343	GSM2011221
GSM1897301	GSM1585206
GSM1401671	GSM1062444
GSM1113301	GSM2176394
GSM1897328	GSM3120996
GSM2330645	GSM1269367
GSM1401726	GSM1885097
GSM1872053	GSM2860270
GSM1897286	GSM2333479
GSM3162631	GSM1899719
GSM2287065	GSM2421691
GSM1113302	GSM1207924
GSM2431616	GSM1400917
GSM1503688	GSM2671237
GSM2268539	GSM1890686
GSM1872911	GSM1861988
GSM1401661	GSM2041403
GSM1537130	GSM1239130
GSM1695871	GSM2026911
GSM1338806	GSM2419229
GSM2330624	GSM1616912
GSM1897349	GSM2667611
GSM742937	GSM1864222
GSM1557575	GSM2154166
GSM2287020	GSM1216791
GSM2282081	GSM1969179
GSM1897353	GSM2544722
GSM981253	GSM2496695
GSM1897293	GSM1162757
GSM2069826	GSM2154203
GSM1338794	GSM2084403
GSM1387572	GSM1965700
GSM1382447	GSM1831909
GSM2268371	GSM2288277
GSM2310427	GSM2048450
GSM1294147	GSM2791296
GSM1897311	GSM3165113
GSM1207205	GSM2787550
GSM2069837	GSM1443860
GSM2272095	GSM1846062
GSM869035	GSM2339032
GSM1574308	GSM1069748
GSM2563040	GSM2778747
GSM979654	GSM2891835
GSM2845517	GSM2654097
GSM2367492	GSM2390686
GSM2069824	GSM1907124
GSM979662	GSM2112331
GSM1897289	GSM1646984
GSM981245	GSM2511550
GSM3184673	GSM2179006
GSM1897323	GSM2667017
GSM2845506	GSM2806617
GSM3162632	GSM1861917
GSM1897329	GSM1479598
GSM2668084	GSM2794414
GSM2469547	GSM1580786
GSM1085706	GSM1536672
GSM2759492	GSM2717620
GSM2434009	GSM1568709
GSM2287037	GSM1965447
GSM2069829	GSM2664083
GSM1401686	GSM1585213
GSM1113306	GSM2124707
GSM2794858	GSM1556986
GSM1897275	GSM2319605
GSM1294151	GSM1978257
GSM1401751	GSM1194687
GSM2548569	GSM1906589
GSM1897315	GSM2345401
GSM2439091	GSM2496712
GSM1897338	GSM1930369
GSM1703037	GSM1857420
GSM1897346	GSM2104420
GSM1401696	GSM2509538
GSM1704022	GSM1965473
GSM979648	GSM1574112
GSM1872074	GSM1634327
GSM1872072	GSM1965469
GSM1897331	GSM1965501
GSM1897291	GSM1649200
GSM2871738	GSM2476257
GSM1897352	GSM1197336
GSM1897283	GSM1342288
GSM1682269	GSM3095582
GSM2650118	GSM3102856
GSM1936634	GSM2649068
GSM2218831	GSM1915576
GSM742944	GSM2730426
GSM1980165	GSM1067868
GSM2288799	GSM1325493
GSM1704026	GSM1446883
GSM2565463	GSM1503440
GSM2794850	GSM1308258
GSM742941	GSM2861428
GSM1897298	GSM1647099
GSM2794851	GSM2692601
GSM1897288	GSM1847264
GSM742943	GSM1906394
GSM1380868	GSM2453536
GSM1897319	GSM2695313
GSM1901494	GSM1695198
GSM981244	GSM1553459
GSM1897285	GSM1724092
GSM1682268	GSM2544719
GSM2748940	GSM1269305
GSM2269346	GSM2515723
GSM1897296	GSM1646992
GSM1897342	GSM2785202
GSM2268488	GSM1647004
GSM2114229	GSM1534562
GSM2218828	GSM2304695
GSM1574307	GSM2046895
GSM2069850	GSM1548463
GSM1897290	GSM2757496
GSM2837077	GSM2243404
GSM2441386	GSM2500591
GSM2434044	GSM2696507
GSM1401670	GSM2453420
GSM2469586	GSM2072518
GSM1695887	GSM2466466
GSM1536833	GSM2696538
GSM1704029	GSM1847260
GSM1897317	GSM2664078
GSM2408054	GSM2392607
GSM1925966	GSM1955403
GSM2319591	GSM2757506
GSM981246	GSM1617398
GSM1659004	GSM1668815
GSM1648604	GSM2454255
GSM2282083	GSM1906864
GSM2794843	GSM1853561
GSM1872073	GSM1580777
GSM3184668	GSM2537138
GSM1378026	GSM1727126
GSM2112755	GSM2284156
GSM1401650	GSM1585217
GSM1401755	GSM1704856
GSM2271969	GSM2058390
GSM2650112	GSM1560659
GSM1704027	GSM1306819
GSM1872071	GSM2791323
GSM1906572	GSM2637932
GSM2256114	GSM907018
GSM1901463	GSM2696536
GSM1401665	GSM1937859
GSM1670878	GSM1197369
GSM2308768	GSM2740944
GSM2650122	GSM2416849
GSM1897337	GSM2416895
GSM1695910	GSM2696526
GSM1704030	GSM2691346
GSM1401753	GSM2496694
GSM1897356	GSM1240658
GSM2324264	GSM2794412
GSM1401669	GSM2511556
GSM1897303	GSM2278027
GSM1703026	GSM2104426
GSM1897344	GSM2667629
GSM2696924	GSM2511554
GSM1401658	GSM2794659
GSM2295997	GSM1278464
	GSM1602263
	GSM1041194
	GSM2344354
	GSM2786647
	GSM2430709
	GSM1640156
	GSM2309315
	GSM2664422
	GSM1965681
	GSM2284650
	GSM1443830
	GSM2806843
	GSM2509524
	GSM2153445
	GSM2779664
	GSM2651151
	GSM2100591
	GSM2165966
	GSM2817837
	GSM2098725
	GSM1331347
	GSM2478595
	GSM2305482
	GSM1498832
	GSM2679946
	GSM2571069
	GSM2027321
	GSM2153987
	GSM2157784
	GSM2141591
	GSM1616927
	GSM1538092
	GSM1217956
	GSM1269260
	GSM1585223
	GSM2722175
	GSM2787548
	GSM1599192
	GSM2592814
	GSM830453
	GSM2175084
	GSM1197632
	GSM2141717
	GSM1537307
	GSM2664075
	GSM2440283
	GSM3025558
	GSM1538088
	GSM1528208
	GSM2545495
	GSM977034
	GSM2787554
	GSM2027319
	GSM2584708
	GSM2501535
	GSM2054981
	GSM2328808
	GSM1861908
	GSM2478939
	GSM1528610
	GSM2339037
	GSM2044531
	GSM1281831
	GSM1581607
	GSM2300418
	GSM2991612
	GSM2747358
	GSM1965571
	GSM1872983
	GSM2977782
	GSM1440300
	GSM1939618
	GSM2325082
	GSM1646989
	GSM2772305
	GSM1571074
	GSM2492510
	GSM2282038
	GSM2898233
	GSM1511874
	GSM1503444
	GSM2360022
	GSM2359153
	GSM2361405
	GSM1565958
	GSM2042926
	GSM2123936
	GSM1965489
	GSM1616921
	GSM2084408
	GSM1712280
	GSM2305478
	GSM1643989
	GSM1914781
	GSM2823381
	GSM2878310
	GSM2449405
	GSM1944712
	GSM2113744
	GSM1505444
	GSM1965519
	GSM3108136
	GSM3095596
	GSM2393512
	GSM1398731
	GSM2343814
	GSM1807978
	GSM2268319
	GSM2476255
	GSM2676337
	GSM2114342
	GSM2343106
	GSM1564104
	GSM1833437
	GSM1861971
	GSM1554467
	GSM1701756
	GSM1965405
	GSM1338132
	GSM2309731
	GSM2154101
	GSM1498825
	GSM1396744
	GSM2072399
	GSM1120304
	GSM2723935
	GSM2175087
	GSM2072341
	GSM1239125
	GSM2319600
	GSM1847015
	GSM2141535
	GSM2631744
	GSM2496715
	GSM1565998
	GSM2839376
	GSM2559742
	GSM1625961
	GSM2165970
	GSM2748322
	GSM2475293
	GSM1423447
	GSM1872995
	GSM2875113
	GSM2445398
	GSM1197368
	GSM2165972
	GSM1537306
	GSM2309444
	GSM1297506
	GSM2028923
	GSM1574805
	GSM2011514
	GSM2746671
	GSM1435507
	GSM1249875
	GSM2153917
	GSM2232704
	GSM2071351
	GSM2310588
	GSM1148891
	GSM2584711
	GSM2791564
	GSM2705909
	GSM1338134
	GSM2084418
	GSM1875306
	GSM2187269
	GSM1159896
	GSM1901153
	GSM2359154
	GSM1300625
	GSM1290639
	GSM2770982
	GSM2072599
	GSM2889007
	GSM1937857
	GSM2124708
	GSM1370362
	GSM2576206
	GSM1216773
	GSM1919502
	GSM1965472
	GSM2343213
	GSM2183596
	GSM2496687
	GSM1965468
	GSM2786636
	GSM2471282
	GSM2592826
	GSM2130386
	GSM2095707
	GSM1239131
	GSM2786648
	GSM1953864
	GSM2718778
	GSM1174218
	GSM1505605
	GSM1215102
	GSM1548461
	GSM2717388
	GSM2432100
	GSM2375468
	GSM1808000
	GSM2425620
	GSM2467180
	GSM1694098
	GSM2559652
	GSM2065365
	GSM2637930
	GSM2747362
	GSM1269008
	GSM1969196
	GSM1220585
	GSM1586131
	GSM2482841
	GSM909245
	GSM1646695
	GSM3019402
	GSM2643288
	GSM1239119
	GSM2154569
	GSM2224923
	GSM1965416
	GSM3119647
	GSM2723761
	GSM2343721
	GSM1693012
	GSM1706471
	GSM2948460
	GSM2544731
	GSM1965410
	GSM1155631
	GSM1278465
	GSM1539027
	GSM2544716
	GSM1333385
	GSM2714729
	GSM2175454
	GSM2061469
	GSM2343167
	GSM2747286
	GSM2536315
	GSM1919506
	GSM1981340
	GSM1646719
	GSM1216836
	GSM1930421
	GSM1612361
	GSM3057936
	GSM2537180
	GSM1187137
	GSM1131543
	GSM1659546
	GSM2360153
	GSM2072571
	GSM1290217
	GSM1965444
	GSM2416889
	GSM1342284
	GSM2806842
	GSM2282043
	GSM1126654
	GSM1919508
	GSM1551065
	GSM2705897
	GSM2086454
	GSM1853568
	GSM1969186
	GSM1409709
	GSM2288280
	GSM1896269
	GSM2889036
	GSM1585224
	GSM3034592
	GSM2288278
	GSM2277146
	GSM1410585
	GSM2111661
	GSM1698471
	GSM1919382
	GSM1646712
	GSM1965456
	GSM2147027
	GSM2231177
	GSM2458801
	GSM1207918
	GSM2948452
	GSM1864259
	GSM2360161
	GSM2653853
	GSM3127590
	GSM2344100
	GSM1853938
	GSM2367466
	GSM1808056
	GSM3108135
	GSM2072333
	GSM1228218
	GSM2464318
	GSM1864249
	GSM2595268
	GSM2305326
	GSM1126814
	GSM1973964
	GSM1965618
	GSM1288868
	GSM2072365
	GSM1829778
	GSM2511544
	GSM819489
	GSM2595247
	GSM1553457
	GSM2977778
	GSM2309535
	GSM2667027
	GSM2680342
	GSM2127795
	GSM2154604
	GSM1917112
	GSM2610795
	GSM1297655
	GSM2098660
	GSM1331310
	GSM2343447
	GSM2344089
	GSM2889072
	GSM1503443
	GSM2616811
	GSM2072467
	GSM2511541
	GSM1409346
	GSM2359145
	GSM2718333
	GSM3058175
	GSM1267846
	GSM2212705
	GSM3104165
	GSM1638211
	GSM1289399
	GSM2418719
	GSM2430712
	GSM2055799
	GSM2355500
	GSM2412298
	GSM2560256
	GSM1693056
	GSM1217961
	GSM2730127
	GSM1976408
	GSM2667039
	GSM2492298
	GSM2779661
	GSM1446848
	GSM2154118
	GSM2061451
	GSM1649162
	GSM1431880
	GSM2881395
	GSM2154397
	GSM2306258
	GSM2416876
	GSM1632435
	GSM2455389
	GSM1846060
	GSM1846637
	GSM973675
	GSM2481444
	GSM2155550
	GSM2902358
	GSM2717394
	GSM2779656
	GSM1558059
	GSM2306239
	GSM2536952
	GSM2940519
	GSM2165965
	GSM1100209
	GSM1131340
	GSM2741797
	GSM2808523
	GSM1647064
	GSM1385780
	GSM1944715
	GSM2152851
	GSM2677883
	GSM1965505
	GSM1916008
	GSM2679961
	GSM2730955
	GSM2424461
	GSM2732855
	GSM1965475
	GSM1194809
	GSM1297494
	GSM2295921
	GSM2653834
	GSM1543655
	GSM2049404
	GSM1716668
	GSM1560737
	GSM2671001
	GSM1701757
	GSM2305481
	GSM2153455
	GSM2154286
	GSM1602278
	GSM2644305
	GSM3106726
	GSM1197626
	GSM2384965
	GSM1350192
	GSM2644719
	GSM2481924
	GSM1239132
	GSM1901284
	GSM2427817
	GSM830454
	GSM2373103
	GSM2550457
	GSM1657727
	GSM2108050
	GSM2153799
	GSM2327722
	GSM3019395
	GSM1432457
	GSM2333037
	GSM2282042
	GSM2113743
	GSM2805206
	GSM1646686
	GSM2791321
	GSM2409870
	GSM3120982
	GSM2751160
	GSM2794434
	GSM1943697
	GSM1829772
	GSM1505572
	GSM2471231
	GSM3121017
	GSM2633898
	GSM2050857
	GSM1495272
	GSM2559750
	GSM2843828
	GSM2640632
	GSM2410395
	GSM2653832
	GSM2072338
	GSM1646710
	GSM2285751
	GSM2772308
	GSM2496697
	GSM1398739
	GSM1216778
	GSM1712275
	GSM1950235
	GSM2784647
	GSM2343162
	GSM2318860
	GSM2519578
	GSM1560771
	GSM2440299
	GSM2278052
	GSM2228740
	GSM2753373
	GSM2779617
	GSM2440287
	GSM1370360
	GSM2410329
	GSM2576752
	GSM1493345
	GSM1216766
	GSM1548000
	GSM2361184
	GSM1574136
	GSM1279923
	GSM2183487
	GSM1239136
	GSM1811430
	GSM1470034
	GSM2065359
	GSM2791573
	GSM2563630
	GSM2153864
	GSM2036536
	GSM1906585
	GSM1129239
	GSM2677879
	GSM2586971
	GSM1568712
	GSM1646679
	GSM1131546
	GSM1964976
	GSM2779624
	GSM2649273
	GSM2277137
	GSM2786653
	GSM2229909
	GSM2343609
	GSM2104427
	GSM2932795
	GSM1693052
	GSM2388500
	GSM3032921
	GSM1864251
	GSM2449399
	GSM999527
	GSM1422451
	GSM1446884
	GSM1373313
	GSM2310336
	GSM2175044
	GSM1975086
	GSM1965664
	GSM1489559
	GSM1120303
	GSM2695493
	GSM2680339
	GSM3104161
	GSM2459953
	GSM2243392
	GSM2387235
	GSM2153761
	GSM2720264
	GSM3127596
	GSM1616931
	GSM1197340
	GSM2587326
	GSM2228987
	GSM2333030
	GSM1239129
	GSM2300415
	GSM2443409
	GSM2501538
	GSM1846633
	GSM2495524
	GSM1646718
	GSM2212687
	GSM1890709
	GSM1606113
	GSM1668817
	GSM2027253
	GSM3121067
	GSM1297673
	GSM1160113
	GSM2593358
	GSM2153420
	GSM2086986
	GSM2712215
	GSM2344193
	GSM2839379
	GSM2679962
	GSM1358447
	GSM2696569
	GSM2640642
	GSM2806622
	GSM2344226
	GSM2449407
	GSM1965395
	GSM2496704
	GSM2108328
	GSM2416881
	GSM1163974
	GSM1965509
	GSM1580784
	GSM1647044
	GSM986110
	GSM2696527
	GSM2420645
	GSM2492662
	GSM2333477
	GSM2465289
	GSM1917154
	GSM3141013
	GSM2042947
	GSM2653838
	GSM1942105
	GSM2343893
	GSM1896276
	GSM1511879
	GSM2072576
	GSM2262465
	GSM2165980
	GSM2412405
	GSM2746688
	GSM2786612
	GSM1338320
	GSM2714347
	GSM2616067
	GSM1965414
	GSM2696599
	GSM2072567
	GSM2393871
	GSM2256663
	GSM2490550
	GSM2386058
	GSM955513
	GSM2130391
	GSM1245062
	GSM1916006
	GSM2653850
	GSM3058945
	GSM2228742
	GSM1386275
	GSM2281042
	GSM1385779
	GSM1216818
	GSM2671004
	GSM1624970
	GSM2515698
	GSM2543168
	GSM2333705
	GSM2823393
	GSM1908205
	GSM1071443
	GSM1920180
	GSM2729077
	GSM2747196
	GSM2860275
	GSM1886915
	GSM1370364
	GSM1269269
	GSM2459133
	GSM2519548
	GSM3058171
	GSM1543669
	GSM2454738
	GSM2072369
	GSM2283975
	GSM1919103
	GSM2104429
	GSM2791563
	GSM2616814
	GSM2704189
	GSM1278467
	GSM2344023
	GSM2471166
	GSM2228992
	GSM1646975
	GSM1830018
	GSM1239118
	GSM1296628
	GSM1511118
	GSM1969188
	GSM2072586
	GSM1838409
	GSM1217955
	GSM2166095
	GSM1575573
	GSM2637929
	GSM1241144
	GSM2343135
	GSM2651149
	GSM2752679
	GSM1859762
	GSM1668820
	GSM1538094
	GSM1470725
	GSM1409351
	GSM1965533
	GSM1634328
	GSM1267859
	GSM1726458
	GSM1859759
	GSM1965451
	GSM2576307
	GSM2586505
	GSM1898007
	GSM1067864
	GSM1965399
	GSM2104421
	GSM2652587
	GSM3127587
	GSM1965708
	GSM1418973
	GSM2461422
	GSM1853558
	GSM2595235
	GSM2917180
	GSM1686446
	GSM2806814
	GSM1269231
	GSM2071272
	GSM2171215
	GSM2375978
	GSM2492516
	GSM1432452
	GSM1197361
	GSM2343109
	GSM1704855
	GSM2430219
	GSM2779658
	GSM1706679
	GSM2153385
	GSM2141525
	GSM2150343
	GSM2804014
	GSM2171880
	GSM2154620
	GSM2590780
	GSM1585226
	GSM2424469
	GSM1342286
	GSM2640634
	GSM1185153
	GSM2257568
	GSM2371252
	GSM2629613
	GSM2747050
	GSM1335489
	GSM2089690
	GSM1965502
	GSM2653821
	GSM1338313
	GSM2500583
	GSM2071288
	GSM2786651
	GSM2055643
	GSM2643292
	GSM2343645
	GSM1071440
	GSM2458808
	GSM2991617
	GSM2309547
	GSM2696539
	GSM3106218
	GSM2170574
	GSM2949337
	GSM2080904
	GSM1646731
	GSM2409804
	GSM1239143
	GSM2183490
	GSM1220599
	GSM2722230
	GSM1716672
	GSM2537183
	GSM1587789
	GSM2817830
	GSM2671270
	GSM3032497
	GSM1970439
	GSM2891841
	GSM2298989
	GSM2320004
	GSM2940524
	GSM2179015
	GSM2251929
	GSM1965520
	GSM907014
	GSM1864245
	GSM1599207
	GSM1859768
	GSM2584707
	GSM1553092
	GSM2400210
	GSM2464774
	GSM1278458
	GSM2806821
	GSM3106163
	GSM1649154
	GSM1560592
	GSM2050865
	GSM2072377
	GSM2474227
	GSM2335754
	GSM2791048
	GSM2827178
	GSM2154285
	GSM2158085
	GSM1212184
	GSM1173504
	GSM1807975
	GSM1269000
	GSM1965528
	GSM2232890
	GSM2332997
	GSM2740953
	GSM2610777
	GSM2722170
	GSM1521782
	GSM1633868
	GSM2179007
	GSM1159902
	GSM2319601
	GSM2306852
	GSM2633902
	GSM2806841
	GSM2862292
	GSM2165975
	GSM2026525
	GSM2454737
	GSM1126812
	GSM2192692
	GSM2679951
	GSM1646717
	GSM1919515
	GSM1965439
	GSM1965496
	GSM3120991
	GSM1470028
	GSM1239134
	GSM2825124
	GSM1406328
	GSM1367786
	GSM2154597
	GSM2633900
	GSM1099816
	GSM2590782
	GSM2345127
	GSM2722231
	GSM1273492
	GSM2416838
	GSM2101626
	GSM2891847
	GSM2875109
	GSM1548002
	GSM2802908
	GSM1646698
	GSM1066119
	GSM1536185
	GSM1890007
	GSM2055644
	GSM1693124
	GSM1965704
	GSM2333014
	GSM1553109
	GSM1540646
	GSM2323825
	GSM1967866
	GSM2787863
	GSM2595228
	GSM1833898
	GSM1807995
	GSM2309512
	GSM1565965
	GSM2344186
	GSM2231178
	GSM1289403
	GSM1947378
	GSM2375463
	GSM2198073
	GSM1969190
	GSM1616938
	GSM2285812
	GSM2333020
	GSM2340161
	GSM1581608
	GSM2597672
	GSM1396735
	GSM2141459
	GSM1690209
	GSM2511595
	GSM2154245
	GSM2343602
	GSM2632218
	GSM1970535
	GSM2671915
	GSM1389734
	GSM2519553
	GSM2610864
	GSM1969200
	GSM2649069
	GSM1185160
	GSM1917150
	GSM2595224
	GSM2753379
	GSM2141726
	GSM1288872
	GSM1543666
	GSM2644297
	GSM2730441
	GSM1686449
	GSM2153810
	GSM2343657
	GSM3120994
	GSM1947375
	GSM1898652
	GSM2895736
	GSM1010948
	GSM1443820
	GSM2544735
	GSM2671284
	GSM2593365
	GSM2333707
	GSM1896122
	GSM2127809
	GSM2595238
	GSM2696525
	GSM1706462
	GSM1919384
	GSM2667013
	GSM2595263
	GSM3058177
	GSM1965458
	GSM2388504
	GSM2806836
	GSM2268321
	GSM2927883
	GSM2649103
	GSM2454168
	GSM1325075
	GSM1154040
	GSM1495270
	GSM2154506
	GSM1841065
	GSM2179001
	GSM2133927
	GSM1585243
	GSM2319597
	GSM2309486
	GSM2113741
	GSM2165956
	GSM1585238
	GSM1836803
	GSM2573281
	GSM1963023
	GSM2343374
	GSM2394702
	GSM2633230
	GSM1468493
	GSM1145332
	GSM1917100
	GSM2843714
	GSM2496688
	GSM1163973
	GSM2644628
	GSM2519502
	GSM2154050
	GSM2631742
	GSM2039424
	GSM2153927
	GSM2638004
	GSM1693055
	GSM2285814
	GSM2285713
	GSM1239123
	GSM1826781
	GSM2583563
	GSM1666976
	GSM2153840
	GSM1896275
	GSM1965471
	GSM1197345
	GSM1864265
	GSM1558067
	GSM1582571
	GSM2696591
	GSM999529
	GSM2902798
	GSM1919516
	GSM2696515
	GSM1207879
	GSM2344030
	GSM1273494
	GSM2072543
	GSM2072565
	GSM2212724
	GSM1554466
	GSM1131193
	GSM2241325
	GSM2747201
	GSM2072373
	GSM3108134
	GSM1585245
	GSM2150846
	GSM2917175
	GSM1382042
	GSM2781406
	GSM2283678
	GSM2443398
	GSM2671258
	GSM2072394
	GSM2367471
	GSM2125273
	GSM2127805
	GSM1120305
	GSM2420187
	GSM1239127
	GSM2097612
	GSM2714736
	GSM1844562
	GSM2212748
	GSM2628140
	GSM1312926
	GSM2595210
	GSM2717385
	GSM1872987
	GSM1163975
	GSM1646705
	GSM1892616
	GSM2430435
	GSM1269464
	GSM2153439
	GSM2072461
	GSM2139816
	GSM1278471
	GSM2288030
	GSM2247321
	GSM2535335
	GSM2154470
	GSM2241323
	GSM3120989
	GSM1873008
	GSM1261651
	GSM2717438
	GSM2130694
	GSM2072361
	GSM2251928
	GSM1647092
	GSM2887726
	GSM2511598
	GSM1646709
	GSM2915857
	GSM1498837
	GSM2071704
	GSM2320015
	GSM2496705
	GSM2467190
	GSM1965686
	GSM1269469
	GSM1965529
	GSM2917181
	GSM2228735
	GSM2595208
	GSM1616922
	GSM1215103
	GSM1970538
	GSM2309493
	GSM2628146
	GSM1580785
	GSM1129241
	GSM1521780
	GSM3028444
	GSM2443395
	GSM1616924
	GSM1239120
	GSM2409805
	GSM2940522
	GSM1826775
	GSM1269105
	GSM3017120
	GSM1446849
	GSM2696549
	GSM1279772
	GSM2730435
	GSM2072610
	GSM1314596
	GSM2717625
	GSM2667014
	GSM2310376
	GSM2670877
	GSM1062449
	GSM1331348
	GSM1261033
	GSM2740954
	GSM2443359
	GSM2360156
	GSM1498830
	GSM977615
	GSM1939638
	GSM2664085
	GSM1587790
	GSM1602255
	GSM1965665
	GSM1297496
	GSM2344261
	GSM1269276
	GSM1864266
	GSM1553461
	GSM1687390
	GSM2359147
	GSM2264774
	GSM2340158
	GSM2871805
	GSM2212736
	GSM2360166
	GSM2913923
	GSM2595222
	GSM2214062
	GSM1297624
	GSM2325085
	GSM2991619
	GSM1965684
	GSM2915859
	GSM1505592
	GSM1693048
	GSM2475184
	GSM2448855
	GSM2944134
	GSM2714336
	GSM1646724
	GSM1712274
	GSM1965386
	GSM1530731
	GSM1665957
	GSM2098536
	GSM2701554
	GSM1965443
	GSM3028490
	GSM1841270
	GSM2104422
	GSM2212665
	GSM1965419
	GSM2779626
	GSM1560831
	GSM2042243
	GSM2360013
	GSM2154266
	GSM1646708
	GSM1536188
	GSM2544725
	GSM1670879
	GSM2422737
	GSM3017121
	GSM2212720
	GSM1690210
	GSM2176400
	GSM995549
	GSM940575
	GSM2108613
	GSM2422628
	GSM1632596
	GSM1593042
	GSM1663103
	GSM1197611
	GSM2595213
	GSM1261108
	GSM1565960
	GSM2112492
	GSM3120985
	GSM2492336
	GSM1010956
	GSM1920905
	GSM1649206
	GSM2344043
	GSM1267852
	GSM1269312
	GSM2154298
	GSM2154576
	GSM1331346
	GSM2400214
	GSM2130699
	GSM2741551
	GSM1197376
	GSM2982839
	GSM2072493
	GSM2717624
	GSM2333035
	GSM3121026
	GSM1965409
	GSM1965532
	GSM1647043
	GSM2176398
	GSM2633901
	GSM1599013
	GSM1370363
	GSM3121041
	GSM2717391
	GSM2171428
	GSM1216813
	GSM1965392
	GSM1646707
	GSM1556180
	GSM1965493
	GSM3121020
	GSM2153854
	GSM2212685
	GSM2590778
	GSM2135477
	GSM2343891
	GSM1194811
	GSM2679954
	GSM1062452
	GSM2536305
	GSM2153777
	GSM1269364
	GSM977618
	GSM1864252
	GSM2911343
	GSM2696502
	GSM3121028
	GSM2453457
	GSM1716664
	GSM3018524
	GSM2410406
	GSM2705904
	GSM2691353
	GSM1297639
	GSM2445394
	GSM2179002
	GSM1969185
	GSM1239138
	GSM1616941
	GSM2496692
	GSM2072397
	GSM2212624
	GSM2055782
	GSM1978259
	GSM1646716
	GSM2154231
	GSM2691348
	GSM1269467
	GSM1716674
	GSM2739764
	GSM2072396
	GSM2127803
	GSM2154122
	GSM2595220
	GSM2430229
	GSM2036537
	GSM2884393
	GSM1885106
	GSM2519387
	GSM3121019
	GSM2097611
	GSM2152850
	GSM2154212
	GSM2127798
	GSM1897361
	GSM2333829
	GSM2691356
	GSM2722301
	GSM2285801
	GSM2154385
	GSM1617400
	GSM1580788
	GSM741172
	GSM2696514
	GSM2590767
	GSM1919505
	GSM1505595
	GSM1412730
	GSM2310374
	GSM1864264
	GSM2154144
	GSM1965478
	GSM2024867
	GSM1171525
	GSM2153874
	GSM2878309
	GSM1616934
	GSM2881396
	GSM1145142
	GSM2212751
	GSM2806811
	GSM1220264
	GSM1255335
	GSM1354564
	GSM3119245
	GSM2779059
	GSM2595232
	GSM2343785
	GSM1422450
	GSM2772313
	GSM2500589
	GSM2889087
	GSM1560685
	GSM2144412
	GSM2361186
	GSM2599709
	GSM2286185
	GSM973691
	GSM2212740
	GSM2068360
	GSM2806840
	GSM1698483
	GSM2042078
	GSM2343953
	GSM3025561
	GSM1599489
	GSM2632471
	GSM1183338
	GSM1087848
	GSM2917170
	GSM1432464
	GSM2154185
	GSM2592820
	GSM1556182
	GSM2653829
	GSM1908528
	GSM1914782
	GSM1712277
	GSM1965498
	GSM2395548
	GSM2084384
	GSM3097016
	GSM2676187
	GSM1558069
	GSM2393515
	GSM2154605
	GSM2590784
	GSM2866283
	GSM2753377
	GSM1239139
	GSM2791574
	GSM1440620
	GSM2072540
	GSM3127593
	GSM2806816
	GSM2595218
	GSM2072613
	GSM1446885
	GSM1533246
	GSM2740949
	GSM1505575
	GSM2228986
	GSM1582573
	GSM2638053
	GSM1543545
	GSM2917173
	GSM2791294
	GSM1914778
	GSM2360015
	GSM2071356
	GSM2440770
	GSM1383565
	GSM1706680
	GSM2309494
	GSM2333702
	GSM1919507
	GSM2400238
	GSM2729080
	GSM2464776
	GSM999531
	GSM2309728
	GSM2891831
	GSM1328163
	GSM2470223
	GSM1373311
	GSM1969187
	GSM1536187
	GSM2072546
	GSM2576201
	GSM1348957
	GSM1057332
	GSM2445659
	GSM1646728
	GSM2791579
	GSM2252972
	GSM1239137
	GSM1097789
	GSM2165968
	GSM1432463
	GSM2547178
	GSM2590776
	GSM1616932
	GSM1363031
	GSM1553105
	GSM2333002
	GSM2791591
	GSM1662545
	GSM999528
	GSM979867
	GSM1965514
	GSM2335733
	GSM2072533
	GSM1289408
	GSM1536668
	GSM1585232
	GSM2154963
	GSM2806823
	GSM2496033
	GSM2343656
	GSM2590772
	GSM2247319
	GSM1833452
	GSM2791286
	GSM2344192
	GSM1965397
	GSM1864246
	GSM2519516
	GSM937708
	GSM2595215
	GSM2817833
	GSM1965428
	GSM1965590
	GSM2175101
	GSM1548007
	GSM2572311
	GSM2944135
	GSM1382453
	GSM2135452
	GSM2319599
	GSM1479597
	GSM2858935
	GSM2595227
	GSM1565959
	GSM2664404
	GSM2917183
	GSM1965411
	GSM3127586
	GSM2071513
	GSM2696513
	GSM2320006
	GSM1663100
	GSM2154121
	GSM1864260
	GSM1566001
	GSM1920907
	GSM2595266
	GSM1807998
	GSM2281040
	GSM1875302
	GSM2393528
	GSM1828765
	GSM1917132
	GSM2412775
	GSM1937828
	GSM2574470
	GSM2179385
	GSM1470716
	GSM2072612
[truncated: 525 more rows]
